# Supplementary material for: Exploring the Vaccine Adjuvant Effect and Mechanism of Epimedium Using Network Pharmacology, Molecular Docking, and Molecular Dynamics Simulations
Source: Vaccines (Basel). 2026 Apr 26;14(5):385. doi: 10.3390/vaccines14050385 (PMC13211340; doi:10.3390/vaccines14050385)
Supplement: Supplementary file 1 [file vaccines-14-00385-s001.zip]

Archive with 1 entries (1 files):
- vaccines-4232755-supplementary.pdf
